# Supplementary material for: Dynamic Changes in Microbiome Composition Following Mare’s Milk Intake for Prevention of Collateral Antibiotic Effect
Source: Front Cell Infect Microbiol. 2021 Apr 21;11:622735. doi: 10.3389/fcimb.2021.622735 (PMC8097163; doi:10.3389/fcimb.2021.622735)
Supplement: Supplementary file 4 [file Table_3.xlsx]

## Sheet: Лист1
Cytokine/	Before	AB
Chemokine	antibiotic therapy
pg/mL		3 day	p-value FDR adjustment	10day	p-value FDR adjustment	20 day	p-value FDR adjustment	60 day	p-value FDR adjustment
Eotaxin	2.9±0.0	2.9±0	0.82	3.5±0.3	0.99	3±0.2	0.82	2.9±0	0.82
GCSF	1.3±0.2	0.6±0.1	0.08	5.5±3.9	0.41	0.8±0.1	0.10	0.8±0.4	0.41
GMCSF	4.4±1.3	2.5±1.4	0.47	3.8±0.4	0.66	1.7±0.1	0.10	0.8±0.8	0.10
sCD40L	2.6±0.2	2.4±0.2	0.57	3.2±1.2	0.63	2.2±0.3	0.57	1.7±0.2	0.09
IL1RA	28.8±14.6	1±0.1	0.08	2±0.7	0.08	0.8±0.3	0.08	1.1±0.2	0.08
IL8	2.7±0.0	2.7±0	0.38	1.9±0.5	0.38	1.8±0.8	0.57	3.3±0.6	0.57
MIP1α	3.7±0.2	3.1±0	0.009	4.5±0.3	0.067	3.6±0.4	0.75	3±0	0.007
MIP1β	23.8±3.6	23.5±2.9	0.94	36.9±10.3	0.71	18.3±6.3	0.71	19.1±4.9	0.71
TNFα	3.3±0.3	2.4±0.1	0.01	5.2±0.8	0.13	2.7±0.3	0.20	1.8±0.4	0.13
TNFβ	1.4±0.0	1.5±0	0.71	1.9±0.2	0.69	1.5±0.2	0.71	1.5±0	0.71
FGF2	3.6±1.1	1.1±0.2	0.16	2.3±0.6	0.34	1.3±0.5	0.16	1.5±0.7	0.16
TGFα	2.83±0.0	2.8±0	0.20	2.9±0.1	0.18	2.8±0	0.001	2.8±0	0.001
PDGFAA	1.9±0.0	1.9±0	0.65	3.4±0.6	0.19	2±0.2	0.65	1.9±0	0.19
IL3	3.2±0.5	2.7±0.1	0.67	3.8±0.9	0.67	4.6±2.4	0.67	6.8±4.1	0.67
IP10	27.5±1.9	22.2±1.5	0.17	42.8±8.2	0.31	34±17.1	0.76	19.2±10.6	0.76
VEGF	3.4±1.4	1±0.1	0.19	24.5±23.1	0.57	2.2±1.7	0.63	0.7±0.4	0.19
IL1α	413±53.7	319.3±37.4	0.22	518±186.6	0.62	159.8±42.8	0.03	195.9±42.1	0.03
IL13	2.4±0.0	2.3±0.1	0.97	4.6±1.2	0.63	2.7±0.5	0.97	2.3±0	0.97
	MM
Eotaxin	2.9±0.0	3.2±0.2	0.82	2.9±0.1	0.99	4.1±1.3	0.82	2.9±0.1	0.82
GCSF	1.3±0.2	3.5±2.4	0.51	0.7±0	0.10	85.9±80.6	0.51	5.2±4.4	0.51
GMCSF	4.4±1.3	8.1±0.6	0.08	1.6±0.7	0.15	11.1±7.7	0.62	6.1±2.9	0.62
sCD40L	2.6±0.2	3.1±0	0.05	2.1±0.2	0.16	30.3±27.7	0.42	178.1±176	0.42
IL1RA	28.8±14.6	1.8±0.5	0.16	1.7±0.4	0.16	27.4±26.5	0.96	76.7±75.1	0.78
IL8	2.7±0.0	2.8±0	0.54	2.6±0	0.004	3±0.3	0.54	3.5±0.8	0.54
MIP1α	3.7±0.2	3.1±0	0.007	3.1±0	0.007	3.3±0.2	0.21	9.3±6.2	0.46
MIP1β	23.8±3.6	41.8±14.1	0.46	13.9±6.5	0.46	37.3±10.4	0.46	141.2±130.	0.46
TNFα	3.3±0.3	2.8±0.4	0.55	2.4±0.2	0.06	5.5±3.2	0.55	31.2±28.9	0.55
TNFβ	1.4±0.0	1.5±0	0.48	1.9±0.2	0.48	1.5±0.2	0.48	1.5±0	0.48
FGF2	3.6±1.1	1.6±0	0.21	1.4±0.3	0.21	96.1±94,8	0.57	5.5±4.3	0.69
TGFα	2.83±0.0	3±0.1	0.57	2.8±0	0.57	3.2±0.4	0.57	2.8±0.1	0.60
PDGFAA	1.9±0.0	2±0	0.01	1.9±0	0.61	2.1±0.2	0.61	2±0.1	0.61
IL3	3.2±0.5	5.6±1.3	0.52	1.9±0	0.10	6.5±4.3	0.52	22.3±20	0.52
IP10	27.5±1.9	39.7±5.7	0.45	22.4±2.1	0.45	47.3±16	0.45	24.3±6	0.65
VEGF	3.4±1.4	5.3±4	0.73	0.5±0.1	0.09	0.8±0.1	0.09	0.6±0.2	0.09
IL1α	413±53.7	461.9±109.	0.73	686.1±305.	0.62	812.3±330.	0.62	721.7±280.	0.62
IL13	2.4±0.0	3.4±0.5	0.52	2.2±0.1	0.10	6.8±4.5	0.52	2.3±0.2	0.52
The first column presents data on the first day of the study of all six patients before the start of antibiotic therapy. The data labeled AB presents the results of three patients who received antibiotic therapy. The data labeled MM presents the results for the group that received the mare's milk in parallel with antibiotic therapy and then until the 60th day of the study. The indicators were tak…
*p-value AB vs before and MM vs before
