# Supplementary material for: Dynamic Changes in Microbiome Composition Following Mare’s Milk Intake for Prevention of Collateral Antibiotic Effect
Source: Front Cell Infect Microbiol. 2021 Apr 21;11:622735. doi: 10.3389/fcimb.2021.622735 (PMC8097163; doi:10.3389/fcimb.2021.622735)
Supplement: Supplementary file 5 [file Table_4.xlsx]

## Sheet: Лист1
Igs, ng/mL	Before antibiotic therapy	AB
		3 day	p-value FDR adjustment	10day	p-value FDR adjustment	20 day	p-value FDR adjustment	60 day	p-value FDR adjustment
IgA	20115.0±9597.0	945.8±191.9*	0.66	1112.8±656.9*	0.66	475.5±286.5*	0.66	401.5±176.5*	0.66
IgG1	105.6±2.6	117.2±10.4	0.63	118.5±15.9	0.63	109.2±18.8	0.87	115±6	0.63
IgG2	488.1±5.3	472.5±5*	0.22	466±15.2	0.49	501.5±49.5	0.83	476±11	0.60
IgG3	192.4±29.6	123±4.9*	0.04	116±7.9*	0.04	180.5±73.5	0.90	116±1*	0.04
Ig G4	602.5±18.2	582.5±24.4	0.53	641.2±8.8	0.07	823.5±42.5	0.07	641.5±22.5	0.28
IgM	145.1±29.6	85±10.2	0.14	113.5±20.5	0.52	132.5±51.5	0.85	80±12*	0.14
		MM
IgA	20115.0±9597.0	4910±1592	0.18	3831.2±2450.2	0.18	8623.7±7230.9	0.35	3050.7±2799.7	0.18
IgG1	105.6±2.6	103±2*	0.45	79.3±11.1	0.26	85.3±10.9	0.26	89±8	0.26
IgG2	488.1±5.3	499.5±0.5	0.19	479.8±11.5	0.96	487.3±14.1	0.96	487±12.5	0.96
IgG3	192.4±29.6	130.5±4.5	0.07	141±23.4	0.20	130.7±5.8*	0.07	119.3±11.9*	0.07
Ig G4	602.5±18.2	647.5±49.5	0.64	571±16.8	0.64	583.7±32.8	0.64	631±36.8	0.64
IgM	145.1±29.6	122±4	0.60	106.3±5.4	0.43	168.3±65	0.76	95.3±7.3	0.12
The data labeled AB presents results on the first day of the study of all patients received antibiotic therapy, the data labeled MM presents the results of three patients who received the mare's milk in parallel with antibiotic therapy and then until the 60th day of the study. The analysis of immunoglobulins was carried out in dynamics on 3, 10, 20, 60 days of the study
*p-value AB vs before and MM vs before
